# Supplementary material for: Efficacy and Safety of Sakurajima Radish in Patients with Metabolic Syndrome: A Phase IIb Randomized, Three-Period Crossover Trial
Source: Nutrients. 2026 Jun 3;18(11):1801. doi: 10.3390/nu18111801 (PMC13259325; doi:10.3390/nu18111801)
Supplement: Supplementary file 1 [file nutrients-18-01801-s001.zip]

Archive with 1 entries (1 files):
- nutrients-4312920-supplementary.pdf
